# Supplementary material for: Systematic Review on S-ICD Lead Extraction
Source: J Clin Med. 2023 May 27;12(11):3710. doi: 10.3390/jcm12113710 (PMC10254059; doi:10.3390/jcm12113710)
Supplement: Supplementary file 1 [file jcm-12-03710-s001.zip]

Archive with 1 entries (1 files):
- jcm-2390484-supplementary.pdf
